# Supplementary material for: Searchlight: automated bulk RNA-seq exploration and visualisation using dynamically generated R scripts
Source: BMC Bioinformatics. 2021 Aug 19;22:411. doi: 10.1186/s12859-021-04321-2 (PMC8375142; doi:10.1186/s12859-021-04321-2)
Supplement: Supplementary file 1 — Additional file 1.Table S1, a summary list of the normalized expression workflow outputs; Table S2, a summary list of the differential expression workflow outputs;Table S3, a summary list of the multiple differential expression workflow outputs; Table S4, a comparison table of the plot and visualisation types provided by Searchlight, Viper and BioJupies. [file 12859_2021_4321_MOESM1_ESM.xls]

## Sheet: Table S1
Supplementary Table S1. List of Normalised Expression workflow outputs
Feature	Type	Notes
Annotated expression matrix	Intermediate file
Expression matrix by gene IDs	Intermediate file
Expression matrix by gene symbols	Intermediate file
List of all genes by IDs	Intermediate file
List of all genes by symbols	Intermediate file
Distribution of expression values	Plot	One density plot plot per sample
PCA – contribution of components	Plot
PCA – PC1 vs PC2 scatter plot	Plot	One plot per sample sheet column
PCA – PC3 vs PC4 scatter plot	Plot	One plot per sample sheet column
Sample correlation heatmap (unclustered)	Plot
Sample correlation heatmap (clustered)	Plot
Table of the 10 most highly expressed genes	Plot	One table per sample group
Expression violin plots of the 10 most highly expressed genes	Plot	One plot per gene, per sample group
Report HTML	Report
Per plot type r-code	R-code
Workflow r-code	R-code	One file per plot type
R Shiny app	R-code
Per plot R workspace dump	R-code	One file per plot type
Per workflow R workspace dump	R-code

## Sheet: Table S2
Supplementary Table S2. List of Differential Expression workflow outputs
Feature	Type	Notes
Combined and annotated expression and differential expression data (all genes)	Intermediate file
Combined and annotated expression and differential expression data (upregulated genes)	Intermediate file
Combined and annotated expression and differential expression data (downregulated genes)	Intermediate file
Combined and annotated expression and differential expression data (significant genes)	Intermediate file
Combined and annotated expression and differential expression data (significantly upregulated genes)	Intermediate file
Combined and annotated expression and differential expression data (significantly downregulated genes)	Intermediate file
List of genes by IDs (all genes)	Intermediate file
List of genes by IDs (upregulated genes)	Intermediate file
List of genes by IDs (downregulated genes)	Intermediate file
List of genes by IDs (significant genes)	Intermediate file
List of genes by IDs (significantly upregulated genes)	Intermediate file
List of genes by IDs (significantly downregulated genes)	Intermediate file
List of genes by symbol (all genes)	Intermediate file
List of genes by symbol (upregulated genes)	Intermediate file
List of genes by symbol (downregulated genes)	Intermediate file
List of genes by symbol (significant genes)	Intermediate file
List of genes by symbol (significantly upregulated genes)	Intermediate file
List of genes by symbol (significantly downregulated genes)	Intermediate file
Over-representation analysis list of valid gene-sets	Statistical analysis file	One file per gene set database supplied
Over-representation analysis results (all genes)	Statistical analysis file	One file per gene set database supplied
Over-representation analysis enriched gene sets (all genes)	Statistical analysis file	One file per gene set database supplied
Over-representation analysis under-enriched gene sets (all genes)	Statistical analysis file	One file per gene set database supplied
Over-representation analysis network edges (all genes)	Statistical analysis file	One file per gene set database supplied
Over-representation analysis network nodes (all genes)	Statistical analysis file	One file per gene set database supplied
Over-representation analysis results (upregulated genes)	Statistical analysis file	One file per gene set database supplied
Over-representation analysis enriched genes sets (upregulated genes)	Statistical analysis file	One file per gene set database supplied
Over-representation analysis under-enriched gene sets (upregulated genes)	Statistical analysis file	One file per gene set database supplied
Over-representation analysis network edges (upregulated genes)	Statistical analysis file	One file per gene set database supplied
Over-representation analysis network nodes (upregulated genes)	Statistical analysis file	One file per gene set database supplied
Over-representation analysis results (downregulated genes)	Statistical analysis file	One file per gene set database supplied
Over-representation analysis enriched gene sets (downregulated genes)	Statistical analysis file	One file per gene set database supplied
Over-representation analysis under-enriched gene sets (downregulated genes)	Statistical analysis file	One file per gene set database supplied
Over-representation analysis network edges (downregulated genes)	Statistical analysis file	One file per gene set database supplied
Over-representation analysis network nodes (downregulated genes)	Statistical analysis file	One file per gene set database supplied
Upstream regulator analysis list of valid upstream regulators	Statistical analysis file	One file per upstream regulator database supplied
Upstream regulator analysis results file	Statistical analysis file	One file per upstream regulator database supplied
Upstream regulator analysis activated regulators	Statistical analysis file	One file per upstream regulator database supplied
Upstream regulator analysis inhibited regulators	Statistical analysis file	One file per upstream regulator database supplied
Upstream regulator analysis network nodes	Statistical analysis file	One file per upstream regulator database supplied
Upstream regulator analysis network edges	Statistical analysis file	One file per upstream regulator database supplied
Spatial enrichment gene expression and location data	Statistical analysis file
Spatial enrichment results	Statistical analysis file
Distribution of expression values	Plot	One density plot plot per sample
PCA – contribution of components	Plot
PCA – PC1 vs PC2 scatter plot	Plot	One plot per sample sheet column
PCA – PC3 vs PC4 scatter plot	Plot	One plot per sample sheet column
Sample correlation heatmap (unclustered)	Plot
Sample correlation heatmap (clustered)	Plot
Table of 10 most highly expressed genes	Plot	One table per sample group
Expression violin plots of the 10 most highly expressed genes	Plot	One plot per gene, per sample group
Volcano plot	Plot	Labeled and unlabeled versions
MA plot	Plot	Labeled and unlabeled versions
Bar chart of the number of significant genes	Plot
Heatmap of significantly differential genes (unclustered)	Plot
Heatmap of significantly differential genes (clustered)	Plot
Table of the 10 most highly upregulated genes (by p value)	Plot
Table of the 10 most highly upregulated genes (by fold change)	Plot
Table of the 10 most highly downregulated genes (by p value)	Plot
Table of the 10 most highly downregulated genes (by fold change)	Plot
Violin plots of the 10 most highly upregulated genes (by p value)	Plot
Violin plots of the 10 most highly upregulated genes (by fold change)	Plot
Violin plots of the 10 most highly downregulated genes (by p value)	Plot
Violin plots of the 10 most highly downregulated genes (by fold change)	Plot
Spatial analysis statistical summary table	Plot
Spatial analysis fold change and significance	Plot	One plot per chromosome
Spatial analysis observed and expected distributions	Plot	One plot per chromosome
Over-representation analysis bar chart of the 10 most enriched gene-sets (significant genes)	Plot	One plot per gene set database supplied
Over-representation analysis bar chart of the 10 most enriched gene-sets (significantly upregulated genes)	Plot	One plot per gene set database supplied
Over-representation analysis bar chart of the 10 most enriched gene-sets (significantly downregulated genes)	Plot	One plot per gene set database supplied
Over-representation analysis gene expression boxplots of the 10 most enriched gene-sets (significant genes)	Plot	One plot per gene set, per gene set database supplied
Over-representation analysis gene expression boxplots of the 10 most enriched gene-sets (significantly upregulated genes)	Plot	One plot per gene set, per gene set database supplied
Over-representation analysis gene expression boxplots of the 10 most enriched gene-sets (significantly downregulated genes)	Plot	One plot per gene set, per gene set database supplied
Over-representation analysis network of enriched genes sets (significant genes)	Plot	One plot per gene set database supplied
Over-representation analysis network of enriched genes sets (significantly upregulated genes)	Plot	One plot per gene set database supplied
Over-representation analysis network of enriched genes sets (significantly downregulated genes)	Plot	One plot per gene set database supplied
Upstream regulator analysis bar chart of the 10 most enriched regulators	Plot	One plot per upstream regulator database supplied
Upstream regulator analysis bar chart of the 10 most activated regulators	Plot	One plot per upstream regulator database supplied
Upstream regulator analysis bar chart of the 10 most inhibited regulators	Plot	One plot per upstream regulator database supplied
Upstream regulator analysis gene expression boxplots of the 10 most enriched regulators	Plot	One plot per gene set, per upstream regulator database supplied
Upstream regulator analysis gene expression boxplots of the 10 most activated regulators	Plot	One plot per gene set, per upstream regulator database supplied
Upstream regulator analysis gene expression boxplots of the 10 most inhibited regulators	Plot	One plot per gene set, per upstream regulator database supplied
Upstream regulator analysis network of enriched regulators	Plot	One plot per upstream regulator database supplied
Upstream regulator analysis network of activated or inhibited regulators	Plot	One plot per upstream regulator database supplied
Report HTML	Report
Per plot type r-code	R-code
Workflow r-code	R-code	One file per plot type
R Shiny app	R-code
Per plot R workspace dump	R-code	One file per plot type
Per workflow R workspace dump	R-code

## Sheet: Table S3
Supplementary Table S3. List of Multiple Differential Expression workflow outputs
Feature	Type	Notes
Combined and annotated expression and multiple differential expression data (all genes)	Intermediate file
Combined and annotated expression and multiple differential expression data (significant genes in all comparisons)	Intermediate file
Combined and annotated expression and multiple differential expression data (significant genes in any comparison)	Intermediate file
List of genes by IDs (all genes)	Intermediate file
List of genes by IDs (significant genes in all comparisons)	Intermediate file
List of genes by IDs (significant genes in any comparison)	Intermediate file
List of genes by symbol (all genes)	Intermediate file
List of genes by symbol (significant genes in all comparisons)	Intermediate file
List of genes by symbol (significant genes in any comparison)	Intermediate file
Pairwise overlap analysis results	Statistical analysis file	One file for each possible A vs B comparison
Pairwise overlap analysis list of unique genes (A) by ID	Statistical analysis file	One file for each possible A vs B comparison
Pairwise overlap analysis list of unique genes (B) by ID	Statistical analysis file	One file for each possible A vs B comparison
Pairwise overlap analysis list of overlapping genes (A&B) by ID	Statistical analysis file	One file for each possible A vs B comparison
Pairwise overlap analysis list of unique genes (A) by symbol	Statistical analysis file	One file for each possible A vs B comparison
Pairwise overlap analysis list of unique genes (B) by symbol	Statistical analysis file	One file for each possible A vs B comparison
Pairwise overlap analysis list of overlapping genes (A&B) by symbol	Statistical analysis file	One file for each possible A vs B comparison
Differential expression signatures summary	Statistical analysis file
Differential expression signatures, list of genes by ID	Statistical analysis file	One file per signature
Differential expression signatures, list of genes by symbol	Statistical analysis file	One file per signature
Differential expression signatures over-representation analysis results	Statistical analysis file	One file per signature, per gene set database supplied
Differential expression signatures over-representation analysis enriched gene sets	Statistical analysis file	One file per signature, per gene set database supplied
Differential expression signatures over-representation analysis under enriched gene sets	Statistical analysis file	One file per signature, per gene set database supplied
Differential expression signatures over-representation analysis network edges	Statistical analysis file	One file per signature, per gene set database supplied
Differential expression signatures over-representation analysis network nodes	Statistical analysis file	One file per signature, per gene set database supplied
Distribution of expression values	Plot	One density plot plot per sample
PCA – contribution of components	Plot
PCA – PC1 vs PC2 scatter plot	Plot	One plot per sample sheet column
PCA – PC3 vs PC4 scatter plot	Plot	One plot per sample sheet column
Sample correlation heatmap (unclustered)	Plot
Sample correlation heatmap (clustered)	Plot
Table of 10 most highly expressed genes	Plot	One table per sample group
Expression violin plots of the 10 most highly expressed genes	Plot	One plot per gene, per sample group
Bar chart of the number of significant genes	Plot
Heatmap of significantly differential genes in all comparisons (unclustered)	Plot
Heatmap of significantly differential genes in all comparisons (clustered)	Plot
Heatmap of significantly differential genes in any comparison (unclustered)	Plot
Heatmap of significantly differential genes in any comparison (clustered)	Plot
Pairwise overlap analysis table of statistics	Plot
Pairwise overlap analysis Venn diagram	Plot	One plot for each possible A vs B comparison
Fold vs fold scatterplot	Plot	One plot for each possible A vs B comparison, labeled and unlabeled versions
Differential expression signature metagene violin plots	Plot	One plot per signature
Differential expression signature metagene heatmaps	Plot	One plot per signature
Differential expression signature bar chart of the ten most enriched gene-sets	Plot	One plot per signature
Report HTML	Report
Per plot type r-code	R-code
Workflow r-code	R-code	One file per plot type
R Shiny app	R-code
Per plot R workspace dump	R-code	One file per plot type
Per workflow R workspace dump	R-code

## Sheet: Table S4
Supplementary Table S4. Comparison of the plot and visualisation types provided by Searchlight, Viper and BioJupies.
* Note: each over-representation analysis plot type is included only once, regardless of the number of databases that could be provided. i.e. a summary table of over represented GO is considered the same as a summary of overrepresented KEGG
* Note: plots provided twice – with and without labels are counted only once, as this is purely visual.
* Note: different clustering methods are counted individually, as these are statistical and not visual differences.
* Note: we only include plots and analysis that are provided in an automated setting. Not those that can be user generated later, with assistance from these tools.
Plot or Visualisation Type	Analysis step	Searchlight	Viper	BioJupies
Alignment summary bar chart	QC	No	Yes	Yes
Read distribution bar chart	QC	No	Yes	No
rRNA removal bar chart	QC	No	Yes	No
Read gene-body coverage line graph	QC	No	Yes	No
Read gene-body coverage heatmap	QC	No	Yes	No
Distribution of expression values	QC	Yes	No	No
PCA – contribution of components	Expression	Yes	Yes	No
PCA – PC1 vs PC2 scatter plot	Expression	Yes	Yes	Yes
PCA – PC3 vs PC4 scatter plot	Expression	Yes	No	No
Sample correlation heatmap (unclustered)	Expression	Yes	No	No
Sample correlation heatmap (clustered)	Expression	Yes	Yes	No
Sample – feature correlation heatmap (K means 4 clustering)	Expression	No	Yes	No
Sample – feature correlation heatmap (K means 3 clustering)	Expression	No	Yes	No
Sample – feature correlation heatmap (heirarchical 4 clustering)	Expression	No	Yes	No
Clustergrammer	Expression	No	No	Yes
Table of most highly expressed genes	Expression	Yes	No	No
Expression violin plots of the most highly expressed genes	Expression	Yes	No	No
Volcano plot	Differential Expression	Yes	Yes	Yes
MA plot	Differential Expression	Yes	No	Yes
Bar chart of the number of significant genes	Differential Expression	Yes	Yes	No
Heatmap of significantly differential genes (unclustered)	Differential Expression	Yes	No	No
Heatmap of significantly differential genes (clustered)	Differential Expression	Yes	No	No
Table of the most highly differential genes (by p value)	Differential Expression	No	No	Yes
Table of the most highly upregulated genes (by p value)	Differential Expression	Yes	No	No
Table of the most highly upregulated genes (by fold change)	Differential Expression	Yes	No	No
Table of the most highly downregulated genes (by p value)	Differential Expression	Yes	No	No
Table of the most highly downregulated genes (by fold change)	Differential Expression	Yes	No	No
Violin plots of the most highly upregulated genes (by p value)	Differential Expression	Yes	No	No
Violin plots of the most highly upregulated genes (by fold change)	Differential Expression	Yes	No	No
Violin plots of the most highly downregulated genes (by p value)	Differential Expression	Yes	No	No
Violin plots of the most highly downregulated genes (by fold change)	Differential Expression	Yes	No	No
Spatial analysis statistical summary table	Differential Expression	Yes	No	No
Spatial analysis fold change and significance	Differential Expression	Yes	No	No
Spatial analysis observed and expected distributions	Differential Expression	Yes	No	No
Over-representation analysis bar chart of the most enriched gene-sets (significant genes)	Differential Expression	Yes	Yes	No
Over-representation analysis bar chart of the most enriched gene-sets (significantly upregulated genes)	Differential Expression	Yes	No	Yes
Over-representation analysis bar chart of the most enriched gene-sets (significantly downregulated genes)	Differential Expression	Yes	No	Yes
Over-representation analysis gene expression boxplots of the most enriched gene-sets (significant genes)	Differential Expression	Yes	No	No
Over-representation analysis gene expression boxplots of the most enriched gene-sets (significantly upregulated genes)	Differential Expression	Yes	No	No
Over-representation analysis gene expression boxplots of the most enriched gene-sets (significantly downregulated genes)	Differential Expression	Yes	No	No
Over-representation analysis network of enriched genes sets (significant genes)	Differential Expression	Yes	No	No
Over-representation analysis network of enriched genes sets (significantly upregulated genes)	Differential Expression	Yes	No	No
Over-representation analysis network of enriched genes sets (significantly downregulated genes)	Differential Expression	Yes	No	No
Gene set enrichment analysis bar chart of the most enriched gene-sets	Differential Expression	No	Yes	No
Upstream regulator analysis bar chart of the most enriched regulators	Differential Expression	Yes	No	No
Upstream regulator analysis bar chart of the most activated regulators	Differential Expression	Yes	No	No
Upstream regulator analysis bar chart of the most inhibited regulators	Differential Expression	Yes	No	No
Upstream regulator analysis gene expression boxplots of the most enriched regulators	Differential Expression	Yes	No	No
Upstream regulator analysis gene expression boxplots of the most activated regulators	Differential Expression	Yes	No	No
Upstream regulator analysis gene expression boxplots of the most inhibited regulators	Differential Expression	Yes	No	No
Upstream regulator analysis network of enriched regulators	Differential Expression	Yes	No	No
Upstream regulator analysis network of activated or inhibited regulators	Differential Expression	Yes	No	No
Gene interaction analysis	Differential Expression	No	Yes	No
Small molecules comparative analysis summary table	Differential Expression	No	No	Yes
Small molecules comparative analysis network	Differential Expression	No	No	Yes
Small molecules comparative analysis most similar signatures table	Differential Expression	No	No	Yes
Small molecules comparative analysis most opposite signatures table	Differential Expression	No	No	Yes
Heatmap of significantly differential genes in all comparisons (unclustered)	Multiple Differential Expression	Yes	No	No
Heatmap of significantly differential genes in all comparisons (clustered)	Multiple Differential Expression	Yes	No	No
Heatmap of significantly differential genes in any comparison (unclustered)	Multiple Differential Expression	Yes	No	No
Heatmap of significantly differential genes in any comparison (clustered)	Multiple Differential Expression	Yes	No	No
Pairwise overlap analysis table of statistics	Multiple Differential Expression	Yes	No	No
Pairwise overlap analysis Venn diagram	Multiple Differential Expression	No	Yes	No
Fold vs fold scatterplot	Multiple Differential Expression	Yes	No	No
Differential expression signature metagene violin plots	Multiple Differential Expression	Yes	No	No
Differential expression signature metagene heatmaps	Multiple Differential Expression	Yes	No	No
Differential expression signature bar chart of the most enriched gene-sets	Multiple Differential Expression	Yes	No	No
Fusion summary heatmap	Other	No	Yes	No
SNP – HLA correlation heatmap	Other	No	Yes	No
Virus-Seq summary table	Other	No	Yes	No
